# Supplementary material for: Identification of long noncoding RNAs with aberrant expression in prostate cancer metastases
Source: Endocr Relat Cancer. 2023 Jun 26;30(8):e220247. doi: 10.1530/ERC-22-0247 (PMC10326635; doi:10.1530/ERC-22-0247)
Supplement: Supplementary Table. S1. Table showing the number of samples from each patient and tissue in our lncRNA cohort. [file supplementary_table_1.xlsx]

## Sheet: samples
Supplementary Table. S1. Table showing the number of samples from each patient and tissue in our lncRNA cohort.
Cancer samples										Normal samples
	Lymph node	Bone	Subdural	Liver	Adrenal	Prostate	Sum				Lymph node	Bone	Subdural	Liver	Adrenal	Prostate	Sum
A2	0	0	1	2	0	0	3			A2	0	0	0	0	0	0	0
A3	2	0	0	0	0	0	2			A3	0	0	0	1	0	0	1
A5	1	2	0	0	0	0	3			A5	0	0	0	1	0	0	1
A8	1	0	0	1	1	0	3			A8	0	0	0	0	1	0	1
A9	2	0	0	0	0	0	2			A9	0	0	0	1	1	0	2
A10	2	0	0	0	0	1	3			A10	0	0	0	1	0	0	1
A11	3	0	0	0	0	0	3			A11	0	0	0	1	0	0	1
A12	4	0	0	0	0	0	4			A12	0	0	0	1	0	0	1
A13	1	2	0	0	0	0	3			A13	0	0	0	1	0	0	1
A14	1	0	0	1	1	0	3			A14	0	0	0	0	0	0	0
A16	1	0	1	0	1	0	3			A16	0	0	0	0	0	0	0
A17	2	1	1	0	0	0	4			A17	0	0	0	0	0	0	0
A18	2	0	0	0	0	0	2			A18	0	0	0	1	0	0	1
A19	2	2	0	0	0	0	4			A19	0	0	0	1	0	0	1
A21	1	3	0	3	0	0	7			A21	0	0	0	0	0	0	0
A22	4	1	0	0	2	1	8			A22	0	0	0	1	0	0	1
A24	1	0	0	1	0	0	2			A24	0	0	0	0	0	0	0
A26	0	2	0	0	0	0	2			A26	0	0	0	1	0	0	1
A28	2	0	0	0	0	0	2			A28	0	0	0	1	0	0	1
A29	2	0	0	0	0	1	3			A29	0	0	0	0	0	0	0
A30	0	2	0	1	0	0	3			A30	0	0	0	0	0	0	0
A31	2	1	2	0	1	1	7			A31	0	0	0	1	0	0	1
A32	2	1	0	0	0	2	5			A32	0	0	0	0	0	0	0
A33	2	1	1	0	1	1	6			A33	0	0	0	1	0	0	1
A34	0	0	0	3	0	0	3			A34	0	0	0	0	0	0	0
Sum	40	18	6	12	7	7	90			Sum	0	0	0	14	2	0	16
