# Supplementary material for: Identification of long noncoding RNAs with aberrant expression in prostate cancer metastases
Source: Endocr Relat Cancer. 2023 Jun 26;30(8):e220247. doi: 10.1530/ERC-22-0247 (PMC10326635; doi:10.1530/ERC-22-0247)
Supplement: Supplementary Table S2: Clinical data of prostate cancer patients treated with radical prostatectomy. [file supplementary_table_2.xlsx]

## Sheet: Clinical data
Supplementary Table S2: Clinical data of prostate cancer patients treated with radical prostatectomy.
Sample code	Age at diagnosis	Diagnostic PSA	Progression (0=no, 1=yes)	Progression free months	Gleason grade first	Gleason grade second	Gleason score	pT (1=1, 2=2, 3=2a, 4=2b, 5=3a, 6=3b)
301	69.4	16.9	1	109.5	4	2	6	2
309	59.3	3.15	1	182.533	2	2	4	5
315	54.8	15.4	0	304.067	NA	NA	4	2
329	60.9	18	1	132.067	2	3	5	4
341	67.2	31.96	1	35.5667	1	2	3	4
364	63.1	8.6	1	64.2333	NA	NA	5	6
376	61.8	8	0	252.133	3	5	8	4
384	66.8	51.5	1	5.03333	3	3	6	6
389	57.3	22	1	128.6	2	1	3	6
411	69.6	5.8	1	49.7333	2	3	5	4
424	62.7	38.61	1	93.2667	2	3	5	2
426	58.5	15	0	83.1333	3	4	7	4
431	56.4	7	1	20.7333	3	4	7	6
469	58	9.7	0	277.967	5	3	8	6
470	70.9	17.6	1	12.1	3	5	8	6
474	67.7	4.73	1	156.6	3	3	6	2
475	67.8	7.47	1	46.5333	3	3	6	4
482	68.3	49	1	34.1333	3	5	8	4
514	54.8	4.16	0	251.133	3	4	7	2
521	62.3	27.3	1	8.43333	4	3	7	6
548	71.1	5.4	0	205.767	NA	NA	NA	2
733	66.1	9.9	1	23.7333	NA	NA	NA	6
741	65.2	5.3	1	52.2333	NA	NA	NA	2
742	63.8	16.6	1	63	NA	NA	NA	2
1303	56.1	5.5	0	261.233	3	3	6	4
1669	61	8.4	1	104.367	3	4	7	4
4538	60.8	8.9	1	168.333	3	4	7	4
4786	55.4	10.2	1	44.5	3	4	7	4
4820	51	15.2	1	14.3	4	4	8	3
4906	58.3	4	0	214.633	3	3	6	4
4980	59.7	3.5	1	202.8	3	3	6	4
5326	59.8	5.7	1	53.7	3	4	7	4
5601	62.8	12.3	0	229.833	4	3	7	5
5920	64	6.4	0	195.467	3	3	6	5
5934	67.4	9.6	0	140.967	2	4	6	4
6102	63.3	4.4	0	229.067	3	4	7	4
6174	65.3	6	1	15.3667	4	4	8	6
6342	65.2	13.4	1	32.4667	3	4	7	4
6488	60.9	4.2	1	91.4	3	4	7	4
6712	63.3	7.9	1	61.5667	3	4	7	4
6864	53	4.8	1	15.3333	5	5	10	5
7875	63.9	14.7	1	91.5333	4	4	8	6
8131	61.8	6.7	0	266	2	3	5	4
8166	57.8	6.9	1	220.033	3	5	8	4
8438	62.6	10.1	1	37.8	4	4	8	6
8962	66.7	13	1	96.6333	3	2	5	4
10072	64	10.8	1	224.7	3	4	7	5
10136	65.7	11.9	1	13.3333	4	3	7	4
10286	67.8	5.4	1	146.633	3	3	6	4
10475	62.3	7.6	0	241.433	3	4	7	5
11423	62.1	12.2	1	209.4	4	5	9	4
12189	56.8	21	1	33.7	3	4	7	5
12517	65.5	5.9	0	26.9667	4	3	7	4
13569	53.6	5.6	1	126.2	3	3	6	2
13943	49.6	4.9	0	210	3	4	7	4
14451	69.7	6	1	59.3	4	3	7	2
14670	71.8	7.5	1	12	3	5	8	6
14831	63	4.5	0	142.567	3	4	7	4
15194	62.7	9.5	1	38.0333	4	3	7	6
15420	60.3	12.6	1	61.3	3	4	7	5
15760	64.7	14	1	20.0667	3	4	7	6
16338	64.4	10.3	1	89.8333	3	4	7	4
16630	69.8	6.6	1	89.3	3	3	6	5
16932	63.3	5.8	1	23.7333	4	5	9	5
17163	56.8	19.8	1	49.1	3	4	7	4
17447	65.8	13.2	1	22.1	4	5	9	6
17810	66.8	4.1	1	14.2667	5	4	9	6
18307	47.4	5.1	0	242.167	3	4	7	4
19285	58	7.9	1	46.3333	3	4	7	5
19403	56.8	7	1	8.83333	4	3	7	6
20581	58.7	6.59	1	12.7	4	3	7	4
20873	49.6	8.3	1	132.933	3	4	7	5
20915	60.1	3.9	0	108.2	3	4	7	4
21025	66	11	0	203.2	3	4	7	4
22392	58.1	48.1	1	49.8	3	4	7	5
22603	66.7	7.54	1	127.867	3	3	6	5
22709	63	5	0	188.233	3	3	6	2
23284	57.2	9.3	0	70.1	3	3	6	2
24173	47.8	8.5	1	126.433	3	3	6	4
26589	66.9	9.1	1	97.0333	3	2	5	5
28406	60	1.7	0	213.667	3	2	5	4
