# Supplementary material for: Identification of long noncoding RNAs with aberrant expression in prostate cancer metastases
Source: Endocr Relat Cancer. 2023 Jun 26;30(8):e220247. doi: 10.1530/ERC-22-0247 (PMC10326635; doi:10.1530/ERC-22-0247)
Supplement: Supplementary Table. S3. Table of the number of binding sites and p-values for the 9 enriched TFs can be included. [file supplementary_table_3.xlsx]

## Sheet: Supplementary Table S3
Supplementary Table. S3. Table of the number of binding sites and p-values for the 9 enriched TFs can be included.
TF	This TF (27 DE-lncRNA)	Other TFs (27 DE-lncRNA)	This TF (42344 background lncRNAs)	Other TFs, (42344 background lncRNAs)	pval	p.adj
PCGF2	15	12667	4309	19306081	3.31e-07	0.000298575
EZH2	99	12583	99281	19211109	5.66e-05	0.0209653
MBD2	17	12665	8442	19301948	6.98e-05	0.0209653
CTBP2	14	12668	7103	19303287	0.000359717	0.0716659
FOXA1	160	12522	185930	19124460	0.000556783	0.0716659
HOXB13	43	12639	37520	19272870	0.000499343	0.0716659
ONECUT2	53	12629	48731	19261659	0.000413109	0.0716659
EWSR1	6	12676	1571	19308819	0.000704129	0.0793026
SMAD2	54	12628	52374	19258016	0.00118527	0.118659
