# Supplementary material for: Identification of long noncoding RNAs with aberrant expression in prostate cancer metastases
Source: Endocr Relat Cancer. 2023 Jun 26;30(8):e220247. doi: 10.1530/ERC-22-0247 (PMC10326635; doi:10.1530/ERC-22-0247)
Supplement: Supplementary Table. S4. Table of AR binding sites in Pomerantz dataset. [file supplementary_table_4.xlsx]

## Sheet: Supplementary Table S4
Supplementary Table. S4. Table of AR binding sites in Pomerantz dataset.
	s	s2	s3	s4	s5	s6	s7	s8	s9	s10	s11	s12	s13	sum			s	s2	s3	s4	s5	s6	s7	sum
lnc-NECAP2-2	1	1	1	1	1	1	0	1	0	0	0	1	1	9		lnc-NECAP2-2	1	1	1	1	1	1	1	7
lnc-ADAMTSL4-4	0	0	0	0	0	0	0	0	0	0	0	0	0	0		lnc-ADAMTSL4-4	0	0	0	0	0	0	0	0
PACERR	1	0	0	0	0	0	0	0	0	0	0	1	0	2		PACERR	0	0	0	0	0	1	0	1
lnc-CTNNA2-5	0	0	0	0	0	1	0	0	0	0	0	0	0	1		lnc-CTNNA2-5	0	0	0	0	0	0	0	0
lnc-CCDC74A-11	0	0	0	0	0	0	0	0	0	0	0	0	0	0		lnc-CCDC74A-11	0	0	0	0	0	0	0	0
lnc-ZBED2-5	0	0	0	0	0	0	0	0	0	0	0	0	0	0		lnc-ZBED2-5	0	0	0	0	0	0	0	0
lnc-KIAA0232-1	1	0	0	0	0	1	0	0	0	0	0	1	0	3		lnc-KIAA0232-1	0	0	0	0	0	0	0	0
lnc-SCFD2-2	0	0	0	0	0	0	0	0	0	0	0	0	0	0		lnc-SCFD2-2	0	0	0	0	0	0	0	0
lnc-PDLIM5-1	1	1	1	1	1	1	1	1	1	1	1	1	1	13		lnc-PDLIM5-1	0	0	0	0	0	0	0	0
LINC02466	0	0	0	0	0	0	0	0	0	0	0	0	0	0		LINC02466	0	0	0	0	0	0	0	0
lnc-SPINK5-3	2	1	2	1	2	3	1	2	2	2	2	2	2	14		lnc-SPINK5-3	1	1	1	0	1	1	0	5
lnc-FBXO9-3	0	0	0	0	0	1	0	0	0	0	0	0	1	2		lnc-FBXO9-3	0	0	0	0	0	0	0	0
PCAT-6-120663	0	0	0	0	0	0	0	0	0	0	0	0	0	0		PCAT-6-120663	0	0	0	0	0	0	0	0
lnc-ANP32B-3	0	0	0	0	0	2	0	0	0	0	0	0	1	3		lnc-ANP32B-3	0	0	0	0	1	0	0	1
lnc-R3HCC1L-8	0	0	0	1	1	1	0	1	0	0	0	0	0	4		lnc-R3HCC1L-8	0	0	0	0	0	0	0	0
lnc-ILK-4	0	0	0	0	0	0	0	0	0	0	0	0	0	0		lnc-ILK-4	0	0	0	0	0	0	0	0
lnc-LUZP2-1	0	0	0	0	0	0	0	0	0	0	0	0	0	0		lnc-LUZP2-1	0	0	0	0	0	0	0	0
PCAT-11-23966	0	0	0	0	0	0	0	0	0	0	0	0	0	0		PCAT-11-23966	0	0	0	0	0	0	0	0
lnc-IGHMBP2-1	0	0	0	0	0	0	0	0	0	0	0	0	0	0		lnc-IGHMBP2-1	0	0	0	0	0	0	0	0
lnc-PLEKHG6-3	1	0	1	0	0	2	0	0	0	0	0	0	1	5		lnc-PLEKHG6-3	0	0	0	1	1	0	0	2
LINC01479	0	0	0	0	0	0	0	1	0	0	0	0	1	2		LINC01479	0	0	0	0	0	0	0	0
LINC01234	0	0	0	0	0	0	0	0	0	0	0	0	0	0		LINC01234	0	0	0	0	0	0	0	0
LINC01551	1	0	0	0	0	0	0	0	0	0	0	0	0	1		LINC01551	0	0	0	0	0	0	0	0
PCAT-15-23972	0	0	0	0	0	0	0	0	0	0	0	0	0	0		PCAT-15-23972	0	0	0	0	0	0	0	0
PCAT18	2	1	1	1	1	1	0	1	1	1	0	2	2	14		PCAT18	1	0	0	1	0	1	0	3
lnc-LIPI-25	0	0	0	0	0	0	0	0	0	0	0	0	0	0		lnc-LIPI-25	0	0	0	0	0	0	0	0
lnc-GRK3-8	0	0	0	0	0	0	0	0	0	0	0	0	0	0		lnc-GRK3-8	0	0	0	0	0	0	0	0
														73										19
