# Supplementary material for: Identification of long noncoding RNAs with aberrant expression in prostate cancer metastases
Source: Endocr Relat Cancer. 2023 Jun 26;30(8):e220247. doi: 10.1530/ERC-22-0247 (PMC10326635; doi:10.1530/ERC-22-0247)
Supplement: Supplementary Table S5: Non-normalized read counts of 27 DE-lncRNAs. PSA (KLK3) was used as a positive control. [file supplementary_table_5.xlsx]

## Sheet: non-normalized read counts 
Supplementary Table S5: Non-normalized read counts of 27 DE-lncRNAs. PSA (KLK3) was used as a positive control.
27 DE-lncRNAs	LN_0_1	LN_0_2	LN_0_3	LN_10_1	LN_10_2	LN_10_3	LN_AR_1	LN_AR_2	LN_AR_3	LN_NC_1	LN_NC_2	LN_NC_3	VC_0_1	VC_0_2	VC_0_3	VC_10_1	VC_10_2	VC_10_3	VC_AR_1	VC_AR_2	VC_AR_3	VC_NC_1	VC_NC_2	VC_NC_3
lnc-NECAP2-2	77	78	104	72	71	88	30	35	18	55	34	54	64	54	46	22	22	28	32	30	32	30	34	24
lnc-ADAMTSL4-4	4	14	22	8	14	6	14	37	31	12	13	13	18	16	6	8	6	16	5	14	6	0	26	6
PACERR	0	0	0	0	0	0	0	0	0	0	0	0	0	0	0	0	0	0	0	0	0	0	0	0
lnc-CTNNA2-5	0	0	0	0	0	0	0	0	0	0	0	0	2	0	0	0	2	0	0	0	0	0	0	0
lnc-CCDC74A-11	12	6	8	14	6	2	0	2	4	2	8	2	67	68	80	70	172	108	94	82	58	67	130	114
lnc-ZBED2-5	28	25	41	36	20	26	41	107	125	34	68	98	38	35	27	7	8	18	14	20	13	22	14	12
lnc-KIAA0232-1	0	4	0	0	0	2	0	0	4	0	0	0	4	0	0	0	0	0	0	2	0	0	0	0
lnc-SCFD2-2	26	22	32	40	22	20	44	38	46	24	14	38	6	0	2	0	0	0	0	0	2	0	0	2
lnc-PDLIM5-1	4	2	0	0	0	2	0	4	0	4	6	4	2	2	2	0	4	4	0	0	0	0	0	2
LINC02466	133	124	175	108	110	91	114	31	15	88	21	27	93	93	94	64	70	116	72	63	68	70	107	70
lnc-SPINK5-3	0	0	1	2	0	2	0	2	0	0	2	2	10	16	12	8	0	14	2	6	10	18	8	6
lnc-FBXO9-3	12	10	23	18	14	15	1	0	8	8	7	8	0	2	0	2	13	21	0	4	6	1	6	0
PCAT-6-120663	0	0	0	0	0	0	0	0	0	0	0	0	0	0	0	0	0	0	0	0	0	0	0	0
lnc-ANP32B-3	28	16	35	34	42	31	19	38	11	28	12	46	2	0	10	7	4	3	8	8	8	6	4	8
lnc-R3HCC1L-8	118	142	200	152	167	192	71	86	70	74	46	84	28	24	40	36	32	38	20	38	24	20	30	42
lnc-ILK-4	0	0	0	0	0	6	2	1	0	0	0	4	0	0	0	4	0	2	0	0	0	4	2	0
lnc-LUZP2-1	15417	14600	17038	12533	12077	13581	4162	1395	1373	2281	573	671	28931	32173	27879	7317	7108	8915	5271	4993	4368	3292	4100	3837
PCAT-11-23966	778	656	794	523	571	449	152	70	68	108	32	42	2461	3225	2406	1407	1460	1605	313	405	329	314	317	343
lnc-IGHMBP2-1	14	20	14	8	8	10	15	12	15	4	10	4	8	16	10	9	4	10	8	3	4	6	6	8
lnc-PLEKHG6-3	98	135	132	126	122	130	60	32	14	58	22	34	4	16	20	32	28	46	31	8	18	14	13	16
LINC01479	0	0	0	0	0	2	0	0	2	0	0	0	0	0	2	0	0	0	0	4	0	0	0	2
LINC01234	152	142	190	160	142	187	150	184	196	114	96	180	2	6	6	0	4	2	8	2	16	0	6	12
LINC01551	2	0	0	2	0	0	2	0	4	0	0	0	14	14	2	12	6	4	2	8	6	8	8	2
PCAT-15-23972	2	4	0	2	0	0	0	0	0	2	4	0	132	184	109	118	92	108	74	78	51	73	91	70
PCAT18	2	0	0	4	0	4	0	0	0	8	6	6	0	2	0	12	18	20	10	0	0	2	6	2
lnc-LIPI-25	1	8	0	0	0	0	2	0	0	0	0	0	0	3	0	0	0	0	0	2	0	0	0	0
lnc-GRK3-8	42	84	76	45	35	77	52	45	72	39	43	60	45	30	29	12	4	7	12	20	25	20	20	11
positive control
KLK3	35101	39595	45907	117836	122422	120928	528	1800	1635	32295	34245	41331	28983	33169	26461	72089	61677	81281	24465	19837	20786	28947	32541	29289

## Sheet: LNCaP (10nM vs. 0nM)
Supplementary Table S5: Result table for differential expression analysis between LNCaP treated with 10nM DHT vs. 0nM DHT. PSA (KLK3) was used as a positive control.
	log2FoldChange	pvalue	padj
lnc-LUZP2-1	-0.252338	9.87202e-07	2.02471e-05
PCAT-11-23966	-0.481367	7.30024e-05	0.000949855
LINC02466	-0.425374	0.0571312	0.206131
lnc-LIPI-25	-4.0423	0.101093	NA
lnc-IGHMBP2-1	-0.847563	0.213079	NA
lnc-ILK-4	3.46788	0.26112	NA
lnc-ANP32B-3	0.49972	0.263706	0.538478
lnc-R3HCC1L-8	0.212945	0.3032	0.582097
PCAT18	1.99711	0.357097	NA
lnc-GRK3-8	-0.312874	0.401668	0.673703
lnc-PDLIM5-1	-1.62178	0.490124	NA
lnc-SPINK5-3	1.94679	0.490343	NA
PCAT-15-23972	-1.57855	0.500552	NA
lnc-ADAMTSL4-4	-0.428281	0.583826	NA
LINC01479	1.88407	0.64093	NA
lnc-PLEKHG6-3	0.100814	0.650483	0.843497
lnc-NECAP2-2	-0.109732	0.681404	0.860196
lnc-KIAA0232-1	-1.02764	0.717731	NA
LINC01234	0.0688983	0.72713	0.883546
lnc-ZBED2-5	-0.131083	0.774448	0.906718
lnc-FBXO9-3	0.139204	0.821823	NA
lnc-CCDC74A-11	-0.190509	0.834007	NA
lnc-SCFD2-2	0.0975515	0.840079	0.932187
LINC01551	0.0034033	0.999173	NA
PACERR	NA	NA	NA
lnc-CTNNA2-5	NA	NA	NA
PCAT-6-120663	NA	NA	NA
KLK3	1.63605	5.39652e-262	7.47094e-258

## Sheet: LNCaP (NC vs. AR-siRNA)
Supplementary Table S5: Result table for differential expression analysis between LNCaP treated with negative control vs. AR siRNA.
	log2FoldChange	pvalue	padj
PCAT18	-5.40405	0.00317058	NA
lnc-NECAP2-2	-0.992488	0.0345391	0.236708
lnc-ADAMTSL4-4	0.884082	0.167098	0.541037
PCAT-15-23972	-3.74575	0.217276	NA
lnc-PDLIM5-1	-2.06458	0.229053	NA
lnc-FBXO9-3	-1.56594	0.232568	NA
lnc-SCFD2-2	0.570396	0.250892	0.649652
lnc-IGHMBP2-1	0.978403	0.26087	NA
LINC01551	3.23697	0.322123	NA
LINC01234	0.249444	0.357789	0.750114
PCAT-11-23966	0.451045	0.363119	0.754222
lnc-LUZP2-1	0.749579	0.368755	0.757994
lnc-ANP32B-3	-0.517012	0.424638	0.791953
lnc-CCDC74A-11	-1.27653	0.427821	NA
lnc-KIAA0232-1	2.64227	0.505989	NA
lnc-ZBED2-5	0.250989	0.583607	0.874019
lnc-PLEKHG6-3	-0.315406	0.595398	0.877598
lnc-SPINK5-3	-1.22476	0.673615	NA
lnc-LIPI-25	1.66943	0.679088	NA
LINC01479	1.64224	0.684208	NA
lnc-ILK-4	-0.480036	0.86517	NA
lnc-R3HCC1L-8	-0.0471884	0.891427	0.975136
lnc-GRK3-8	0.0502149	0.899941	0.978084
LINC02466	0.0151857	0.982554	0.997272
PACERR	NA	NA	NA
lnc-CTNNA2-5	NA	NA	NA
PCAT-6-120663	NA	NA	NA
KLK3	-4.98642	2.68551e-31	3.07945e-28

## Sheet: VCaP (10nM vs. 0nM)
Supplementary Table S5: Result table for differential expression analysis between VCaP treated with 10nM DHT vs. 0nM DHT. PSA (KLK3) was used as a positive control.
	log2FoldChange	pvalue	padj
lnc-LUZP2-1	-1.6885	7.65876e-302	3.69344e-299
PCAT-11-23966	-0.598035	1.37693e-15	2.21649e-14
PCAT18	4.92999	0.000129605	0.000683861
lnc-GRK3-8	-1.94957	0.00133387	0.00575946
lnc-FBXO9-3	4.44532	0.00228609	0.00937606
lnc-PLEKHG6-3	1.63363	0.00354863	0.0138662
lnc-CCDC74A-11	0.970429	0.00381173	0.0147392
lnc-ZBED2-5	-1.38207	0.013885	0.0453264
lnc-NECAP2-2	-0.949958	0.0177476	0.0557953
lnc-SCFD2-2	-3.67933	0.157918	NA
lnc-ILK-4	3.64891	0.188872	NA
lnc-R3HCC1L-8	0.426293	0.328524	0.525257
lnc-KIAA0232-1	-2.66513	0.472982	NA
lnc-SPINK5-3	-0.606858	0.505171	0.692683
PCAT-15-23972	-0.154694	0.505433	0.692865
LINC01234	-0.930075	0.514169	0.700075
lnc-LIPI-25	-2.03254	0.611827	NA
LINC01479	-1.71848	0.669712	NA
lnc-PDLIM5-1	0.658398	0.682368	0.820527
lnc-IGHMBP2-1	-0.320734	0.687588	0.824123
lnc-ANP32B-3	0.394543	0.761408	0.870477
lnc-ADAMTSL4-4	-0.189142	0.801124	0.894475
LINC02466	0.0579556	0.834594	0.914907
LINC01551	-0.145676	0.873537	0.937225
lnc-CTNNA2-5	0.328572	0.920201	NA
PACERR	NA	NA	NA
PCAT-6-120663	NA	NA	NA
KLK3	1.52315	0	0

## Sheet: VCaP (NC vs. AR-siRNA)
Supplementary Table S5: Result table for differential expression analysis between VCaP treated with negative control vs. AR siRNA. PSA (KLK3) was used as a positive control.
	log2FoldChange	pvalue	padj
lnc-LUZP2-1	0.315729	3.39235e-05	0.000613522
lnc-CCDC74A-11	-0.479179	0.100986	0.308056
lnc-ILK-4	-3.51056	0.211098	NA
LINC02466	-0.335616	0.249679	0.52327
lnc-SPINK5-3	-0.861281	0.344617	NA
PCAT-15-23972	-0.27347	0.349875	0.626839
lnc-IGHMBP2-1	-0.512176	0.604302	NA
lnc-PDLIM5-1	-1.97333	0.624672	NA
lnc-PLEKHG6-3	0.311336	0.626238	NA
lnc-R3HCC1L-8	-0.224562	0.648687	0.848437
LINC01234	0.503438	0.649814	NA
lnc-KIAA0232-1	1.79981	0.655752	NA
lnc-LIPI-25	1.79981	0.655752	NA
lnc-ANP32B-3	0.337361	0.706739	NA
lnc-FBXO9-3	0.595258	0.722607	NA
lnc-ADAMTSL4-4	-0.339278	0.743261	NA
LINC01479	0.897626	0.755653	NA
PCAT-11-23966	0.0416825	0.802673	0.923064
lnc-GRK3-8	0.129917	0.828622	0.935319
LINC01551	-0.191028	0.856546	NA
lnc-ZBED2-5	-0.101976	0.868967	NA
PCAT18	-0.148092	0.927139	NA
lnc-NECAP2-2	0.0379762	0.930659	0.97635
lnc-SCFD2-2	-0.000134237	0.999967	NA
PACERR	NA	NA	NA
lnc-CTNNA2-5	NA	NA	NA
PCAT-6-120663	NA	NA	NA
KLK3	-0.546716	2.53169e-16	4.01676e-14
