# Supplementary material for: Identification of long noncoding RNAs with aberrant expression in prostate cancer metastases
Source: Endocr Relat Cancer. 2023 Jun 26;30(8):e220247. doi: 10.1530/ERC-22-0247 (PMC10326635; doi:10.1530/ERC-22-0247)
Supplement: Supplementary Table S6: Result table for differential expression analysis between VCaP cells transfected with non-targeting (NSI) and FOXA1 targeting siRNA (siFOXA1). [file supplementary_table_6.xlsx]

## Sheet: NSI vs. siFOXA1
Supplementary Table S6: Result table for differential expression analysis between VCaP cells transfected with non-targeting (NSI) and FOXA1 targeting siRNA (siFOXA1).
	log2FoldChange	pvalue	padj
PCAT-11-23966	-3.38743	1.37117e-15	4.56937e-14
lnc-LUZP2-1	-3.30405	1.24004e-12	3.15024e-11
lnc-R3HCC1L-8	-2.6593	4.20961e-08	6.09667e-07
lnc-LIPI-25	1.66274	0.000577409	0.00361983
lnc-PDLIM5-1	0.770403	0.001128	0.00650996
lnc-ANP32B-3	-2.27543	0.00383418	0.0188226
lnc-CCDC74A-11	-1.23493	0.00687259	0.0307498
lnc-NECAP2-2	-0.772187	0.0125422	0.0507708
LINC02466	0.390205	0.0148226	0.0581124
lnc-SPINK5-3	-0.977965	0.0596141	0.176158
lnc-IGHMBP2-1	-0.529955	0.0604634	0.178172
lnc-ZBED2-5	-0.693495	0.0733825	0.205855
PCAT-15-23972	-0.389116	0.0954426	0.249918
lnc-ADAMTSL4-4	0.667475	0.283599	0.521212
lnc-FBXO9-3	-1.138	0.330221	0.570102
lnc-ILK-4	0.858385	0.379923	0.619523
lnc-SCFD2-2	-0.702075	0.480899	0.708059
lnc-PLEKHG6-3	-0.153633	0.532207	0.746844
LINC01551	0.199801	0.545276	0.755573
LINC01479	0.355946	0.563899	0.768513
lnc-GRK3-8	0.246539	0.590002	0.786063
lnc-KIAA0232-1	0.587525	0.754686	NA
LINC01234	-0.10895	0.831467	0.926545
PCAT18	0.103641	0.847726	0.933916
PCAT-6-120663	-0.0873331	0.97717	NA
PACERR	NA	NA	NA
lnc-CTNNA2-5	NA	NA	NA

## Sheet: pGIPZ vs. shHOXB13
Supplementary Table S6: Result table for differential expression analysis between LNCaP cells infected with control shRNA (pGIPZ) and shRNA targeting HOXB13 (shHOXB13)
	log2FoldChange	pvalue	padj
PCAT18	1.90765	5.29536e-11	1.61061e-09
lnc-LUZP2-1	-0.415958	0.0155076	0.0891603
lnc-ZBED2-5	-2.03106	0.034541	NA
PCAT-11-23966	0.715899	0.0762753	NA
lnc-PLEKHG6-3	0.743363	0.131117	NA
LINC01234	0.775686	0.207473	NA
LINC01551	3.61058	0.327477	NA
PACERR	3.18155	0.434124	NA
lnc-ANP32B-3	3.18155	0.434124	NA
PCAT-15-23972	-1.88054	0.526539	NA
lnc-NECAP2-2	0.251693	0.569623	NA
PCAT-6-120663	1.75083	0.593131	NA
lnc-KIAA0232-1	2.5896	0.59658	NA
lnc-CCDC74A-11	-0.361768	0.641469	NA
lnc-FBXO9-3	-0.424431	0.679377	NA
lnc-ADAMTSL4-4	-1.46604	0.708646	NA
lnc-R3HCC1L-8	-0.328007	0.750542	NA
lnc-SCFD2-2	-1.2812	0.797565	NA
lnc-SPINK5-3	0.475983	0.799011	NA
lnc-IGHMBP2-1	0.277333	0.817309	NA
LINC02466	0.0992336	0.826831	NA
LINC01479	-0.860082	0.830271	NA
lnc-PDLIM5-1	0.150959	0.859692	NA
lnc-GRK3-8	0.134752	0.922781	NA
lnc-CTNNA2-5	NA	NA	NA
lnc-ILK-4	NA	NA	NA
lnc-LIPI-25	NA	NA	NA
