# Supplementary material for: Identification of long noncoding RNAs with aberrant expression in prostate cancer metastases
Source: Endocr Relat Cancer. 2023 Jun 26;30(8):e220247. doi: 10.1530/ERC-22-0247 (PMC10326635; doi:10.1530/ERC-22-0247)
Supplement: Supplementary Table S7: Result table for differential expression analysis between androgen-independent VCaP (VCAP-CT) and enzalutamide-resistant VCaP (VCaP-CT-ER). [file supplementary_table_7.xlsx]

## Sheet: CT vs. CT-ER
Supplementary Table S7: Result table for differential expression analysis between androgen-independent VCaP (VCAP-CT) and enzalutamide-resistant VCaP (VCaP-CT-ER).
VCaP-T: Androgen-sensitive cell line
VCaP-CT-ER: VCaP-CT cultured long-term with enzalutamide.
	log2FoldChange	pvalue	padj
lnc-LUZP2-1	9.47052	0	0
lnc-CCDC74A-11	3.5839	1.37644e-138	1.75572e-136
PCAT-11-23966	7.26086	2.94511e-71	1.55473e-69
PCAT18	-7.51583	3.39775e-34	7.77516e-33
LINC01234	-2.41572	3.48519e-18	4.51905e-17
LINC02466	-3.7671	6.37211e-17	7.75327e-16
lnc-R3HCC1L-8	-1.6933	7.17946e-14	7.20622e-13
lnc-LIPI-25	8.1761	1.18059e-10	9.40342e-10
lnc-SPINK5-3	1.74484	0.0575872	0.131451
PACERR	-4.11186	0.0692468	0.152566
LINC01551	2.90646	0.0788254	0.1691
lnc-PDLIM5-1	-1.49969	0.0816176	0.173665
lnc-GRK3-8	1.20496	0.150259	0.282944
lnc-ANP32B-3	1.03549	0.210337	0.36664
lnc-KIAA0232-1	-1.95288	0.288324	0.463066
lnc-ADAMTSL4-4	-0.867919	0.357198	0.539216
lnc-FBXO9-3	-1.00066	0.372082	0.554991
PCAT-15-23972	-0.208526	0.4507	0.627065
lnc-SCFD2-2	0.720281	0.462082	0.637776
LINC01479	1.86914	0.497864	NA
lnc-ZBED2-5	-0.265535	0.545561	0.709365
lnc-PLEKHG6-3	-0.17622	0.656317	0.794537
lnc-ILK-4	-0.707032	0.754825	0.862015
lnc-NECAP2-2	0.0619768	0.813519	0.900012
lnc-IGHMBP2-1	0.0503312	0.941185	0.969029
lnc-CTNNA2-5	NA	NA	NA
PCAT-6-120663	NA	NA	NA
